# Supplementary material for: Bioinformatics Profiling of a Paeoniflorin-Associated “Macrophage–Lactylation” Axis in Hepatocellular Carcinoma: An LDHA-Based Prognostic Model and Structural Computational Evidence
Source: Int J Mol Sci. 2026 Mar 9;27(5):2495. doi: 10.3390/ijms27052495 (PMC12986180; doi:10.3390/ijms27052495)
Supplement: Supplementary file 1 [file ijms-27-02495-s001.zip]

Archive with 5 entries (4 files):
- Supplementary File/
- Supplementary File/ijms-4165836-analysis scripts.zip
- Supplementary File/ijms-4165836-LRGs.zip
- Supplementary File/ijms-4165836-MRGs.zip
- Supplementary File/ijms-4165836-Table Supplementary1-4.zip
